# Supplementary material for: Synstable Fusion: A Network-Based Algorithm for Estimating Driver Genes in Fusion Structures
Source: Molecules. 2018 Aug 16;23(8):2055. doi: 10.3390/molecules23082055 (PMC6222865; doi:10.3390/molecules23082055)
Supplement: Supplementary file 1 [file molecules-23-02055-s001.zip]

Archive with 4 entries (3 files):
- molecules-326990 supplementary for final/
- molecules-326990 supplementary for final/Supplementary for final.pdf
- molecules-326990 supplementary for final/Supplementary Table S1 .xlsx
- molecules-326990 supplementary for final/Supplementary Table S2.xlsx
