# Supplementary material for: Synstable Fusion: A Network-Based Algorithm for Estimating Driver Genes in Fusion Structures
Source: Molecules. 2018 Aug 16;23(8):2055. doi: 10.3390/molecules23082055 (PMC6222865; doi:10.3390/molecules23082055)
Supplement: Supplementary file 1 [file molecules-23-02055-s001.zip › molecules-326990 supplementary for final/Supplementary Table S1 .xlsx]

## Sheet: Oncogenes
Gene Name	NCBI Entrez ID
A1CF	29974
ABI1	10006
ABL1	25
ABL2	27
ACKR3	57007
ACSL3	2181
ACSL6	23305
ACVR1	90
ACVR2A	92
AFF1	4299
AFF3	3899
AFF4	27125
AKAP9	10142
AKT1	207
AKT2	208
AKT3	10000
ALDH2	217
ALK	238
AMER1	139285
ANK1	286
APC	324
APOBEC3B	9582
AR	367
ARAF	369
ARHGAP26	23092
ARHGAP5	394
ARHGEF12	23365
ARID1A	8289
ARID1B	57492
ARID2	196528
ARNT	405
ASPSCR1	79058
ASXL1	171023
ASXL2	55252
ATF1	466
ATIC	471
ATM	472
ATP1A1	476
ATP2B3	492
ATR	545
ATRX	546
AXIN1	8312
AXIN2	8313
B2M	567
BAP1	8314
BARD1	580
BCL10	8915
BCL11A	53335
BCL11B	64919
BCL2	596
BCL2L12	83596
BCL3	602
BCL6	604
BCL7A	605
BCL9	607
BCL9L	283149
BCLAF1	9774
BCOR	54880
BCORL1	63035
BCR	613
BIRC3	330
BIRC6	57448
BLM	641
BMP5	653
BMPR1A	657
BRAF	673
BRCA1	672
BRCA2	675
BRD3	8019
BRD4	23476
BRIP1	83990
BTG1	694
BTK	695
BUB1B	701
C15orf65	145788
C2orf44	80304
CACNA1D	776
CALR	811
CAMTA1	23261
CANT1	124583
CARD11	84433
CARS	833
CASC5	57082
CASP8	841
CBFA2T3	863
CBFB	865
CBL	867
CBLB	868
CBLC	23624
CCDC6	8030
CCNB1IP1	57820
CCNC	892
CCND1	595
CCND2	894
CCND3	896
CCNE1	898
CCR4	1233
CCR7	1236
CD209	30835
CD274	29126
CD28	940
CD74	972
CD79A	973
CD79B	974
CDC73	79577
CDH1	999
CDH10	1008
CDH11	1009
CDH17	1015
CDK12	51755
CDK4	1019
CDK6	1021
CDKN1A	1026
CDKN1B	1027
CDKN2A	1029
CDKN2C	1031
CDX2	1045
CEBPA	1050
CEP89	84902
CHCHD7	79145
CHD2	1106
CHD4	1108
CHEK2	11200
CHIC2	26511
CHST11	50515
CIC	23152
CIITA	4261
CLIP1	6249
CLP1	10978
CLTC	1213
CLTCL1	8218
CNBD1	168975
CNBP	7555
CNOT3	4849
CNTNAP2	26047
CNTRL	11064
COL1A1	1277
COL2A1	1280
COL3A1	1281
COX6C	1345
CREB1	1385
CREB3L1	90993
CREB3L2	64764
CREBBP	1387
CRLF2	64109
CRNKL1	51340
CRTC1	23373
CRTC3	64784
CSF1R	1436
CSF3R	1441
CSMD3	114788
CTCF	10664
CTNNA2	1496
CTNNB1	1499
CTNND1	1500
CTNND2	1501
CUL3	8452
CUX1	1523
CXCR4	7852
CYLD	1540
CYP2C8	1558
CYSLTR2	57105
DAXX	1616
DCAF12L2	340578
DCC	1630
DCTN1	1639
DDB2	1643
DDIT3	1649
DDR2	4921
DDX10	1662
DDX3X	1654
DDX5	1655
DDX6	1656
DEK	7913
DGCR8	54487
DICER1	23405
DNAJB1	3337
DNM2	1785
DNMT3A	1788
DROSHA	29102
DUX4L1	22947
EBF1	1879
ECT2L	345930
EED	8726
EGFR	1956
EIF1AX	1964
EIF3E	3646
EIF4A2	1974
ELF3	1999
ELF4	2000
ELK4	2005
ELL	8178
ELN	2006
EML4	27436
EP300	2033
EPAS1	2034
EPHA3	2042
EPHA7	2045
EPS15	2060
ERBB2	2064
ERBB3	2065
ERBB4	2066
ERC1	23085
ERCC2	2068
ERCC3	2071
ERCC4	2072
ERCC5	2073
ERG	2078
ESR1	2099
ETNK1	55500
ETV1	2115
ETV4	2118
ETV5	2119
ETV6	2120
EWSR1	2130
EXT1	2131
EXT2	2132
EZH2	2146
EZR	7430
FAM131B	9715
FAM135B	51059
FAM46C	54855
FAM47C	442444
FANCA	2175
FANCC	2176
FANCD2	2177
FANCE	2178
FANCF	2188
FANCG	2189
FAS	355
FAT1	2195
FAT3	120114
FAT4	79633
FBLN2	2199
FBXO11	80204
FBXW7	55294
FCGR2B	2213
FCRL4	83417
FEN1	2237
FES	2242
FEV	54738
FGFR1	2260
FGFR1OP	11116
FGFR2	2263
FGFR3	2261
FGFR4	2264
FH	2271
FHIT	2272
FIP1L1	81608
FKBP9	11328
FLCN	201163
FLI1	2313
FLNA	2316
FLT3	2322
FLT4	2324
FNBP1	23048
FOXA1	3169
FOXL2	668
FOXO1	2308
FOXO3	2309
FOXO4	4303
FOXP1	27086
FOXR1	283150
FSTL3	10272
FUBP1	8880
FUS	2521
GAS7	8522
GATA1	2623
GATA2	2624
GATA3	2625
GLI1	2735
GMPS	8833
GNA11	2767
GNAQ	2776
GNAS	2778
GOLGA5	9950
GOPC	57120
GPC3	2719
GPHN	10243
GRIN2A	2903
GRM3	2913
H3F3A	3020
H3F3B	3021
HERPUD1	9709
HEY1	23462
HIF1A	3091
HIP1	3092
HIST1H3B	8358
HIST1H4I	8294
HLA-A	3105
HLF	3131
HMGA1	3159
HMGA2	8091
HMGN2P46	283651
HNF1A	6927
HNRNPA2B1	3181
HOOK3	84376
HOXA11	3207
HOXA13	3209
HOXA9	3205
HOXC11	3227
HOXC13	3229
HOXD11	3237
HOXD13	3239
HRAS	3265
HSP90AA1	3320
HSP90AB1	3326
ID3	3399
IDH1	3417
IDH2	3418
IGH	3492
IGK	50802
IGL	3535
IKBKB	3551
IKZF1	10320
IL2	3558
IL21R	50615
IL6ST	3572
IL7R	3575
IRF4	3662
IRS4	8471
ISX	91464
ITGAV	3685
ITK	3702
JAK1	3716
JAK2	3717
JAK3	3718
JAZF1	221895
JUN	3725
KAT6A	7994
KAT6B	23522
KAT7	11143
KCNJ5	3762
KDM5A	5927
KDM5C	8242
KDM6A	7403
KDR	3791
KDSR	2531
KEAP1	9817
KIAA1549	57670
KIAA1598	57698
KIF5B	3799
KIT	3815
KLF4	9314
KLF6	1316
KLK2	3817
KMT2A	4297
KMT2C	58508
KMT2D	8085
KNSTRN	90417
KRAS	3845
KTN1	3895
LARP4B	23185
LASP1	3927
LCK	3932
LCP1	3936
LEF1	51176
LHFP	10186
LIFR	3977
LMNA	4000
LMO1	4004
LMO2	4005
LPP	4026
LRIG3	121227
LRP1B	53353
LSM14A	26065
LYL1	4066
LZTR1	8216
MAF	4094
MAFB	9935
MALAT1	378938
MALT1	10892
MAML2	84441
MAP2K1	5604
MAP2K2	5605
MAP2K4	6416
MAP3K1	4214
MAP3K13	9175
MAPK1	5594
MAX	4149
MB21D2	151963
MDM2	4193
MDM4	4194
MDS2	259283
MECOM	2122
MED12	9968
MEN1	4221
MET	4233
MITF	4286
MKL1	57591
MLF1	4291
MLH1	4292
MLLT1	4298
MLLT10	8028
MLLT11	10962
MLLT3	4300
MLLT4	4301
MLLT6	4302
MN1	4330
MNX1	3110
MPL	4352
MSH2	4436
MSH6	2956
MSI2	124540
MSN	4478
MTCP1	4515
MTOR	2475
MUC1	4582
MUC16	94025
MUC4	4585
MUTYH	4595
MYB	4602
MYC	4609
MYCL	4610
MYCN	4613
MYD88	4615
MYH11	4629
MYH9	4627
MYO5A	4644
MYOD1	4654
NAB2	4665
NACA	4666
NBEA	26960
NBN	4683
NCKIPSD	51517
NCOA1	8648
NCOA2	10499
NCOA4	8031
NCOR1	9611
NCOR2	9612
NDRG1	10397
NF1	4763
NF2	4771
NFATC2	4773
NFE2L2	4780
NFIB	4781
NFKB2	4791
NFKBIE	4794
NIN	51199
NKX2-1	7080
NONO	4841
NOTCH1	4851
NOTCH2	4853
NPM1	4869
NR4A3	8013
NRAS	4893
NRG1	3084
NSD1	64324
NT5C2	22978
NTHL1	4913
NTRK1	4914
NTRK3	4916
NUMA1	4926
NUP214	8021
NUP98	4928
NUTM1	256646
NUTM2A	728118
NUTM2B	729262
OLIG2	10215
OMD	4958
P2RY8	286530
PABPC1	26986
PAFAH1B2	5049
PALB2	79728
PAX3	5077
PAX5	5079
PAX7	5081
PAX8	7849
PBRM1	55193
PBX1	5087
PCBP1	5093
PCM1	5108
PDCD1LG2	80380
PDE4DIP	9659
PDGFB	5155
PDGFRA	5156
PDGFRB	5159
PER1	5187
PHF6	84295
PHOX2B	8929
PICALM	8301
PIK3CA	5290
PIK3CB	5291
PIK3R1	5295
PIM1	5292
PLAG1	5324
PLCG1	5335
PML	5371
PMS1	5378
PMS2	5395
POLD1	5424
POLE	5426
POLG	5428
POLQ	10721
POT1	25913
POU2AF1	5450
POU5F1	5460
PPARG	5468
PPFIBP1	8496
PPM1D	8493
PPP2R1A	5518
PPP6C	5537
PRCC	5546
PRDM1	639
PRDM16	63976
PRDM2	7799
PREX2	80243
PRF1	5551
PRKACA	5566
PRKAR1A	5573
PRKCB	5579
PRPF40B	25766
PRRX1	5396
PSIP1	11168
PTCH1	5727
PTEN	5728
PTK6	5753
PTPN11	5781
PTPN13	5783
PTPN6	5777
PTPRB	5787
PTPRC	5788
PTPRK	5796
PTPRT	11122
PWWP2A	114825
QKI	9444
RABEP1	9135
RAC1	5879
RAD21	5885
RAD51B	5890
RAF1	5894
RALGDS	5900
RANBP2	5903
RAP1GDS1	5910
RARA	5914
RB1	5925
RBM10	8241
RBM15	64783
RECQL4	9401
REL	5966
RET	5979
RGPD3	653489
RGS7	6000
RHOA	387
RHOH	399
RMI2	116028
RNF213	57674
RNF43	54894
ROBO2	6092
ROS1	6098
RPL10	6134
RPL22	6146
RPL5	6125
RPN1	6184
RSPO2	340419
RSPO3	84870
RUNDC2A	92017
RUNX1	861
RUNX1T1	862
S100A7	6278
SALL4	57167
SBDS	51119
SDC4	6385
SDHA	6389
SDHAF2	54949
SDHB	6390
SDHC	6391
SDHD	6392
2018-09-05	5413
2018-09-06	23157
2018-09-09	10801
SET	6418
SETBP1	26040
SETD2	29072
SF3B1	23451
SFPQ	6421
SFRP4	6424
SGK1	6446
SH2B3	10019
SH3GL1	6455
SIRPA	140885
SKI	6497
SLC34A2	10568
SLC45A3	85414
SMAD2	4087
SMAD3	4088
SMAD4	4089
SMARCA4	6597
SMARCB1	6598
SMARCD1	6602
SMARCE1	6605
SMC1A	8243
SMO	6608
SND1	27044
SOCS1	8651
SOX2	6657
SPECC1	92521
SPEN	23013
SPOP	8405
SRC	6714
SRGAP3	9901
SRSF2	6427
SRSF3	6428
SS18	6760
SS18L1	26039
SSX1	6756
SSX2	6757
SSX4	6759
STAG1	10274
STAG2	10735
STAT3	6774
STAT5B	6777
STAT6	6778
STIL	6491
STK11	6794
STRN	6801
SUFU	51684
SUZ12	23512
SYK	6850
TAF15	8148
TAL1	6886
TAL2	6887
TBL1XR1	79718
TBX3	6926
TCEA1	6917
TCF12	6938
TCF3	6929
TCF7L2	6934
TCL1A	8115
TEC	7006
TERT	7015
TET1	80312
TET2	54790
TFE3	7030
TFEB	7942
TFG	10342
TFPT	29844
TFRC	7037
TGFBR2	7048
THRAP3	9967
TLX1	3195
TLX3	30012
TMEM127	55654
TMPRSS2	7113
TNC	3371
TNFAIP3	7128
TNFRSF14	8764
TNFRSF17	608
TOP1	7150
TP53	7157
TP63	8626
TPM3	7170
TPM4	7171
TPR	7175
TRA	6955
TRAF7	84231
TRB	6957
TRD	6964
TRIM24	8805
TRIM27	5987
TRIM33	51592
TRIP11	9321
TRRAP	8295
TSC1	7248
TSC2	7249
TSHR	7253
U2AF1	7307
UBR5	51366
USP6	9098
USP8	9101
VAV1	7409
VHL	7428
VTI1A	143187
WAS	7454
WHSC1	7468
WHSC1L1	54904
WIF1	11197
WNK2	65268
WRN	7486
WT1	7490
WWTR1	25937
XPA	7507
XPC	7508
XPO1	7514
YWHAE	7531
ZBTB16	7704
ZCCHC8	55596
ZEB1	6935
ZFHX3	463
ZMYM3	9203
ZNF198	7750
ZNF278	23598
ZNF331	55422
ZNF384	171017
ZNF429	353088
ZNF479	90827
ZNF521	25925
ZNRF3	84133
ZRSR2	8233

## Sheet: Whole genes
NCBI Entrez IDs of genes included in the whole-gene network:
1	2	3	9	10	11	12	13	14	15	16	17	18	19	20	21	22	23	24	25	26	27	28	29	30	31	32	33	34	35	36	37	38	39	40	41	43	46	47	48	49	50	51	52	53	54	55	56	58	59
773	774	775	776	777	778	779	780	781	782	783	784	785	786	788	789	790	793	794	795	796	797	798	799	800	801	802	803	804	805	806	807	808	809	810	811	813	814	815	816	817	818	819	820	821	822	823	824	825	826
1553	1554	1555	1556	1557	1558	1559	1562	1564	1565	1566	1567	1568	1571	1572	1573	1574	1576	1577	1578	1579	1580	1581	1582	1583	1584	1585	1586	1587	1588	1589	1590	1591	1592	1593	1594	1595	1596	1600	1601	1602	1603	1604	1605	1606	1607	1608	1609	1610	1611
2352	2353	2354	2355	2356	2357	2358	2359	2360	2361	2362	2363	2364	2365	2366	2367	2368	2369	2370	2371	2372	2373	2374	2375	2376	2377	2378	2379	2380	2381	2382	2383	2384	2386	2387	2388	2389	2390	2391	2393	2394	2395	2396	2397	2398	2399	2400	2401	2402	2403
3093	3094	3095	3096	3097	3098	3099	3100	3101	3104	3105	3106	3107	3108	3109	3110	3111	3112	3113	3114	3115	3116	3117	3118	3119	3120	3121	3122	3123	3124	3125	3126	3127	3128	3129	3130	3131	3132	3133	3134	3135	3136	3137	3138	3139	3140	3141	3142	3145	3146
3854	3855	3856	3857	3858	3859	3860	3861	3866	3868	3872	3873	3875	3876	3879	3880	3881	3882	3883	3884	3885	3886	3887	3888	3889	3890	3891	3892	3895	3896	3897	3898	3899	3902	3903	3904	3905	3906	3908	3909	3910	3911	3912	3913	3914	3915	3916	3917	3918	3919
4711	4712	4713	4714	4715	4716	4717	4718	4719	4720	4722	4723	4724	4725	4726	4728	4729	4730	4731	4733	4734	4735	4736	4737	4738	4739	4740	4741	4744	4745	4746	4747	4748	4749	4750	4751	4752	4753	4756	4758	4759	4760	4761	4762	4763	4764	4767	4768	4771	4772
5506	5507	5509	5510	5511	5512	5514	5515	5516	5517	5518	5519	5520	5521	5522	5523	5524	5525	5526	5527	5528	5529	5530	5531	5532	5533	5534	5535	5536	5537	5538	5539	5540	5541	5542	5544	5545	5546	5547	5548	5549	5550	5551	5552	5553	5554	5555	5557	5558	5562
6281	6282	6283	6284	6285	6286	6287	6288	6289	6290	6291	6293	6294	6295	6296	6297	6298	6299	6300	6301	6302	6303	6304	6305	6307	6308	6309	6310	6311	6314	6315	6317	6318	6319	6320	6322	6323	6324	6326	6327	6328	6329	6330	6331	6332	6334	6335	6336	6337	6338
7032	7033	7034	7035	7036	7037	7038	7039	7040	7041	7042	7043	7044	7045	7046	7047	7048	7049	7050	7051	7052	7053	7054	7055	7056	7057	7058	7059	7060	7062	7063	7064	7066	7067	7068	7069	7070	7071	7072	7073	7074	7075	7076	7077	7078	7079	7080	7082	7083	7084
7915	7916	7917	7918	7919	7920	7921	7922	7923	7925	7926	7927	7928	7930	7932	7933	7935	7936	7937	7938	7939	7940	7941	7942	7944	7945	7948	7951	7952	7954	7955	7956	7957	7959	7960	7962	7963	7965	7966	7971	7974	7975	7976	7977	7978	7979	7980	7982	7984	7986
8828	8829	8830	8831	8832	8833	8834	8835	8836	8837	8838	8839	8840	8841	8842	8843	8844	8846	8847	8848	8850	8851	8852	8853	8854	8856	8857	8858	8859	8861	8862	8863	8864	8867	8869	8870	8871	8872	8874	8875	8876	8877	8878	8879	8880	8881	8882	8883	8884	8886
9685	9686	9687	9688	9689	9690	9692	9693	9694	9695	9696	9697	9698	9699	9700	9701	9702	9703	9704	9705	9706	9708	9709	9710	9711	9712	9715	9716	9717	9718	9719	9720	9721	9722	9723	9724	9725	9726	9727	9728	9729	9730	9731	9732	9733	9734	9735	9736	9737	9738
10449	10450	10451	10452	10454	10455	10456	10457	10458	10459	10460	10461	10462	10463	10464	10465	10466	10467	10468	10469	10470	10471	10472	10473	10474	10475	10476	10477	10478	10479	10480	10481	10482	10483	10484	10485	10486	10487	10488	10489	10490	10491	10492	10493	10494	10495	10497	10498	10499	10500
11235	11236	11237	11238	11240	11243	11244	11245	11247	11248	11249	11250	11251	11252	11253	11254	11255	11257	11258	11259	11260	11261	11262	11264	11266	11267	11269	11270	11272	11273	11274	11275	11276	11277	11278	11279	11280	11281	11282	11283	11284	11285	11309	11311	11313	11314	11315	11316	11317	11318
23542	23543	23544	23545	23546	23547	23548	23549	23550	23551	23552	23553	23554	23555	23556	23557	23558	23559	23560	23562	23563	23564	23566	23567	23568	23569	23572	23574	23576	23580	23581	23582	23583	23584	23585	23586	23587	23588	23589	23590	23591	23592	23593	23594	23595	23596	23597	23598	23600	23601
26664	26668	26669	26679	26680	26681	26682	26683	26685	26686	26687	26689	26690	26692	26693	26694	26695	26696	26701	26707	26713	26716	26717	26719	26735	26737	26740	26742	26747	26748	26749	26750	26751	26762	26765	26766	26767	26768	26769	26770	26771	26772	26773	26774	26775	26776	26777	26778	26779	26780
28624	28625	28626	28627	28628	28629	28630	28631	28632	28633	28634	28635	28636	28637	28638	28639	28640	28641	28642	28643	28644	28645	28646	28647	28648	28649	28650	28651	28652	28653	28654	28655	28656	28657	28658	28659	28660	28661	28662	28663	28664	28665	28666	28667	28668	28669	28670	28671	28672	28673
50943	50944	50945	50946	50947	50948	50951	50952	50955	50960	50963	50964	50966	50968	50970	50971	50975	50976	50979	50982	50986	50987	50988	50989	50992	50999	51000	51001	51002	51003	51004	51005	51006	51008	51009	51010	51011	51012	51013	51014	51015	51016	51018	51019	51020	51021	51022	51023	51024	51025
54051	54052	54053	54054	54055	54058	54059	54064	54065	54067	54069	54070	54072	54073	54074	54075	54076	54081	54082	54083	54084	54088	54089	54090	54092	54093	54094	54097	54098	54099	54100	54101	54102	54103	54106	54107	54108	54109	54110	54111	54112	54113	54114	54115	54117	54119	54143	54145	54148	54149
55268	55269	55270	55272	55273	55274	55275	55276	55277	55278	55279	55280	55281	55282	55283	55284	55285	55286	55287	55288	55289	55290	55291	55293	55294	55295	55296	55297	55298	55299	55300	55301	55303	55304	55308	55311	55312	55313	55314	55315	55316	55317	55319	55320	55321	55322	55323	55324	55325	55326
56920	56922	56923	56924	56925	56926	56927	56928	56929	56931	56934	56935	56936	56937	56938	56940	56941	56942	56943	56944	56945	56946	56947	56948	56949	56950	56951	56952	56953	56954	56955	56956	56957	56961	56963	56964	56965	56967	56969	56970	56971	56972	56973	56974	56975	56977	56978	56979	56980	56981
60625	60626	60672	60673	60674	60675	60676	60677	60678	60680	60681	60682	60684	60685	60686	63027	63035	63036	63826	63827	63869	63870	63874	63875	63876	63877	63891	63892	63893	63894	63895	63897	63898	63899	63901	63904	63905	63906	63908	63910	63914	63915	63916	63917	63920	63922	63923	63924	63925	63926
79441	79442	79443	79444	79446	79447	79465	79469	79470	79473	79476	79482	79483	79488	79490	79491	79492	79494	79498	79499	79501	79504	79508	79512	79513	79514	79515	79518	79521	79523	79525	79526	79528	79529	79530	79532	79533	79534	79537	79538	79540	79541	79544	79546	79547	79549	79550	79567	79568	79570
81034	81035	81037	81047	81050	81061	81075	81076	81077	81078	81079	81081	81090	81099	81104	81109	81110	81111	81113	81114	81115	81116	81126	81127	81136	81137	81138	81140	81153	81155	81156	81159	81160	81162	81163	81164	81166	81168	81169	81175	81176	81182	81185	81187	81188	81191	81192	81193	81194	81196
84314	84315	84316	84317	84318	84319	84320	84321	84322	84324	84326	84327	84328	84329	84330	84331	84332	84333	84334	84335	84336	84337	84340	84342	84343	84364	84365	84366	84376	84417	84418	84419	84432	84433	84434	84435	84436	84437	84439	84440	84441	84443	84444	84445	84446	84447	84448	84449	84450	84451
90637	90639	90649	90655	90665	90668	90673	90678	90693	90701	90736	90737	90768	90780	90784	90799	90806	90809	90826	90827	90834	90835	90843	90850	90853	90859	90861	90864	90865	90871	90874	90925	90933	90952	90956	90957	90987	90990	90993	91010	91012	91039	91050	91056	91057	91074	91107	91120	91133	91137
115817	115825	115827	115861	115908	115939	115948	115950	115992	116028	116039	116064	116068	116071	116085	116092	116093	116113	116115	116123	116135	116138	116143	116149	116150	116151	116154	116159	116166	116173	116179	116211	116224	116225	116228	116236	116238	116254	116255	116285	116328	116337	116349	116362	116369	116372	116379	116412	116437	116441
128826	128831	128848	128853	128854	128859	128861	128862	128864	128866	128869	128872	128876	128879	128954	128977	128989	128997	129025	129026	129049	129080	129099	129138	129285	129293	129303	129401	129402	129446	129450	129521	129522	129530	129531	129560	129563	129607	129642	129656	129666	129684	129685	129787	129790	129804	129807	129831	129841	129852
145235	145241	145249	145258	145259	145264	145270	145282	145370	145375	145376	145389	145407	145438	145447	145474	145482	145483	145497	145499	145501	145508	145553	145567	145581	145624	145645	145663	145678	145694	145741	145748	145757	145758	145767	145773	145781	145783	145786	145788	145814	145820	145837	145842	145845	145853	145858	145864	145873	145899
157927	157931	157956	157983	158011	158035	158038	158046	158055	158056	158062	158067	158078	158104	158131	158135	158158	158160	158172	158219	158222	158228	158234	158248	158257	158263	158293	158295	158297	158301	158314	158318	158326	158345	158358	158373	158376	158381	158383	158399	158401	158402	158405	158427	158431	158434	158435	158441	158452	158471
201176	201181	201191	201229	201232	201243	201254	201255	201259	201266	201283	201288	201292	201294	201299	201305	201456	201475	201477	201501	201514	201516	201562	201595	201617	201625	201626	201627	201633	201651	201725	201780	201798	201799	201895	201931	201965	201973	201989	202018	202020	202025	202051	202052	202122	202134	202151	202181	202227	202243
255426	255480	255488	255512	255519	255520	255620	255626	255631	255649	255654	255725	255738	255743	255758	255762	255783	255798	255809	255812	255861	255877	255919	255926	255928	255967	256006	256021	256051	256076	256085	256109	256112	256126	256130	256144	256148	256158	256190	256223	256227	256236	256273	256280	256281	256297	256302	256309	256329	256355
284366	284367	284369	284370	284371	284373	284379	284382	284383	284385	284390	284391	284393	284395	284402	284403	284406	284408	284412	284415	284417	284418	284422	284424	284427	284428	284433	284434	284439	284440	284441	284443	284451	284454	284459	284467	284475	284485	284486	284498	284513	284521	284525	284530	284532	284541	284542	284546	284551	284561
326625	326626	326627	326628	327657	327658	327659	333926	333929	333931	333932	337867	337872	337873	337874	337875	337876	337878	337879	337880	337882	337892	337893	337895	337932	337940	337959	337960	337963	337964	337965	337966	337967	337968	337969	337970	337971	337972	337973	337974	337975	337976	337977	337978	337979	337980	337981	337982	337983	337984
347422	347442	347454	347468	347475	347487	347509	347516	347517	347527	347541	347544	347549	347584	347587	347598	347613	347673	347674	347675	347686	347687	347688	347689	347694	347701	347702	347703	347704	347705	347706	347707	347713	347715	347716	347717	347720	347729	347730	347731	347732	347733	347734	347735	347736	347737	347741	347744	347745	347746
387036	387039	387041	387043	387044	387045	387046	387048	387049	387052	387055	387056	387057	387062	387063	387064	387065	387066	387067	387071	387074	387075	387079	387082	387090	387091	387097	387098	387100	387101	387103	387104	387107	387108	387109	387111	387115	387117	387118	387119	387120	387121	387122	387123	387129	387254	387263	387264	387266	387267
390162	390166	390167	390168	390174	390181	390183	390186	390190	390191	390195	390197	390199	390201	390203	390205	390206	390211	390212	390213	390215	390218	390221	390224	390225	390226	390228	390231	390233	390239	390243	390245	390250	390251	390255	390259	390260	390261	390264	390265	390266	390267	390269	390271	390273	390274	390275	390282	390283	390284
399959	399965	399967	399968	399972	399975	399978	399979	399980	399983	399988	399990	399994	400002	400011	400013	400019	400026	400027	400036	400043	400046	400055	400058	400061	400064	400070	400073	400077	400084	400087	400094	400099	400110	400120	400121	400123	400126	400128	400129	400141	400156	400165	400169	400174	400206	400207	400208	400209	400212
404542	404543	404544	404550	404551	404552	404635	404636	404663	404664	404665	404667	404669	404670	404672	404677	404679	404682	404683	404684	404685	404686	404713	404714	404715	404716	404718	404719	404720	404734	404744	404766	404767	404770	404785	405753	405754	406214	406215	406216	406232	406237	406238	406873	406874	406875	406878	406879	406880	406881
441056	441057	441058	441061	441066	441067	441072	441073	441081	441086	441087	441089	441094	441097	441098	441108	441114	441116	441120	441123	441124	441131	441132	441133	441140	441150	441151	441154	441155	441160	441161	441166	441167	441168	441172	441173	441177	441178	441179	441191	441194	441198	441204	441208	441212	441218	441228	441233	441234	441238
474296	474297	474298	474299	474300	474301	474302	474303	474304	474305	474306	474307	474308	474309	474310	474311	474312	474313	474314	474333	474334	474337	474338	474340	474341	474343	474344	474345	474354	474358	474381	474382	474383	474384	474386	474387	474388	492295	492303	492307	492311	493620	493621	493753	493754	493812	493813	493814	493815	493816
619460	619462	619463	619464	619465	619468	619469	619470	619471	619475	619477	619478	619479	619480	619482	619483	619488	619491	619493	619496	619498	619499	619501	619503	619505	619509	619510	619511	619513	619518	619519	619531	619532	619536	619537	619538	619539	619540	619542	619552	619553	619554	619555	619556	619562	619563	619564	619565	619567	619568
643997	644000	644006	644010	644013	644016	644017	644019	644021	644022	644026	644029	644030	644032	644035	644037	644041	644042	644050	644051	644054	644056	644058	644059	644060	644063	644068	644070	644075	644076	644079	644082	644083	644086	644090	644092	644093	644094	644096	644100	644101	644103	644109	644110	644116	644124	644128	644129	644131	644132
646090	646091	646093	646096	646103	646104	646108	646112	646113	646114	646118	646119	646120	646127	646139	646140	646160	646161	646164	646168	646171	646174	646175	646177	646179	646187	646189	646192	646193	646195	646196	646197	646201	646202	646203	646208	646213	646214	646216	646218	646227	646231	646241	646243	646249	646253	646255	646260	646261	646262
651672	651674	651687	651696	651697	651709	651713	651714	651721	651746	651751	651771	651787	651789	651804	651807	651815	651820	651845	651855	651856	651861	651868	651887	651900	651907	651921	651959	651963	651968	651986	651995	652001	652005	652022	652030	652070	652073	652102	652113	652119	652128	652147	652153	652164	652170	652191	652200	652203	652207
692226	692227	692229	692231	692232	692233	692234	692235	692236	692246	692247	692312	693120	693121	693122	693123	693124	693125	693126	693127	693128	693129	693130	693131	693132	693133	693134	693135	693136	693137	693138	693139	693140	693141	693142	693143	693144	693146	693147	693148	693149	693151	693152	693153	693154	693155	693156	693157	693158	693159
728499	728500	728501	728503	728504	728505	728506	728509	728510	728511	728513	728516	728517	728518	728519	728522	728523	728524	728526	728527	728528	728530	728531	728532	728533	728534	728535	728537	728539	728540	728543	728544	728545	728549	728553	728554	728555	728556	728557	728558	728562	728564	728565	728566	728567	728568	728572	728573	728575	728576
729608	729609	729610	729611	729614	729616	729617	729619	729620	729621	729623	729626	729627	729629	729630	729633	729634	729635	729637	729639	729643	729644	729645	729646	729648	729650	729652	729653	729654	729655	729658	729659	729660	729662	729663	729665	729666	729667	729668	729669	729673	729674	729675	729677	729678	729679	729680	729681	729682	729683
780814	780815	780816	780851	780852	780853	780854	780895	780896	780897	780898	780899	780900	780901	780903	780904	780905	780906	780908	780909	780910	780911	780912	780913	780914	780915	780916	780917	780918	780919	780920	780921	780922	780923	780925	790898	790951	790952	790953	790955	790966	790968	790969	791082	791085	791086	791087	791091	791092	791093
100128078	100128079	100128081	100128082	100128083	100128084	100128085	100128086	100128088	100128090	100128091	100128092	100128093	100128094	100128095	100128096	100128098	100128100	100128101	100128102	100128103	100128104	100128105	100128106	100128107	100128108	100128109	100128110	100128111	100128113	100128115	100128116	100128117	100128118	100128119	100128120	100128121	100128122	100128123	100128124	100128125	100128126	100128127	100128129	100128130	100128131	100128132	100128134	100128135	100128136
100128881	100128882	100128883	100128884	100128885	100128887	100128888	100128889	100128890	100128891	100128892	100128893	100128894	100128895	100128898	100128899	100128901	100128902	100128903	100128904	100128905	100128906	100128908	100128909	100128911	100128912	100128913	100128914	100128916	100128918	100128919	100128921	100128922	100128923	100128924	100128925	100128926	100128927	100128929	100128930	100128932	100128934	100128935	100128936	100128937	100128938	100128939	100128940	100128942	100128943
100129679	100129680	100129681	100129682	100129683	100129684	100129685	100129687	100129690	100129692	100129693	100129694	100129696	100129697	100129698	100129699	100129700	100129701	100129702	100129703	100129705	100129706	100129707	100129708	100129710	100129711	100129712	100129714	100129715	100129716	100129717	100129718	100129719	100129720	100129721	100129722	100129723	100129724	100129725	100129726	100129727	100129728	100129729	100129730	100129731	100129732	100129733	100129734	100129736	100129737
100130459	100130460	100130461	100130462	100130463	100130464	100130465	100130466	100130467	100130468	100130469	100130470	100130471	100130472	100130473	100130474	100130475	100130476	100130477	100130479	100130480	100130481	100130482	100130483	100130484	100130485	100130487	100130488	100130489	100130490	100130491	100130492	100130493	100130494	100130495	100130496	100130497	100130498	100130499	100130500	100130501	100130502	100130503	100130504	100130505	100130506	100130507	100130508	100130509	100130511
100131225	100131226	100131227	100131228	100131229	100131230	100131231	100131232	100131233	100131234	100131236	100131238	100131239	100131240	100131241	100131242	100131243	100131244	100131245	100131246	100131247	100131248	100131249	100131250	100131251	100131252	100131253	100131254	100131256	100131257	100131258	100131259	100131261	100131262	100131263	100131264	100131265	100131266	100131268	100131269	100131270	100131271	100131273	100131275	100131276	100131277	100131279	100131280	100131281	100131282
100131999	100132000	100132002	100132003	100132004	100132005	100132006	100132007	100132008	100132009	100132010	100132011	100132012	100132013	100132014	100132015	100132016	100132017	100132019	100132020	100132021	100132022	100132024	100132025	100132026	100132027	100132029	100132031	100132032	100132033	100132034	100132036	100132037	100132039	100132040	100132041	100132043	100132044	100132046	100132047	100132048	100132049	100132050	100132051	100132052	100132053	100132054	100132055	100132056	100132057
100132791	100132793	100132794	100132795	100132796	100132797	100132798	100132799	100132800	100132801	100132802	100132803	100132804	100132805	100132807	100132808	100132809	100132810	100132811	100132812	100132813	100132814	100132815	100132816	100132817	100132820	100132821	100132822	100132823	100132824	100132826	100132827	100132828	100132829	100132830	100132831	100132832	100132833	100132834	100132835	100132836	100132838	100132839	100132840	100132841	100132842	100132843	100132846	100132847	100132848
100133587	100133588	100133589	100133590	100133591	100133592	100133593	100133594	100133595	100133596	100133597	100133598	100133599	100133600	100133601	100133602	100133604	100133606	100133607	100133608	100133609	100133612	100133613	100133614	100133615	100133616	100133617	100133618	100133619	100133620	100133621	100133622	100133623	100133624	100133625	100133626	100133627	100133628	100133629	100133630	100133631	100133632	100133633	100133634	100133635	100133636	100133637	100133638	100133639	100133640
100134299	100134300	100134301	100134302	100134303	100134304	100134305	100134306	100134307	100134308	100134309	100134310	100134313	100134314	100134315	100134316	100134317	100134318	100134319	100134320	100134321	100134322	100134323	100134324	100134325	100134326	100134327	100134328	100134329	100134330	100134331	100134332	100134333	100134334	100134335	100134336	100134338	100134339	100134340	100134341	100134342	100134343	100134345	100134346	100134347	100134348	100134349	100134350	100134351	100134352
100170765	100170841	100170939	100174857	100174949	100174950	100187700	100187701	100187702	100187710	100187711	100187716	100187717	100187724	100187725	100187742	100187749	100187761	100187828	100187907	100187967	100188011	100188278	100188314	100188317	100188328	100188340	100188397	100188695	100188748	100188754	100188773	100188782	100188789	100188798	100188807	100188808	100188847	100188853	100188854	100188891	100188893	100188917	100188945	100188947	100188949	100188952	100188953	100188954	100188985
100192426	100192455	100194425	100194426	100196909	100196910	100196911	100196912	100196913	100196914	100196915	100196916	100196917	100196918	100196919	100196944	100216001	100216327	100216336	100216337	100216338	100216339	100216340	100216341	100216342	100216344	100216346	100216355	100216356	100216466
[truncated: 620 more columns]
