# Supplementary material for: Synstable Fusion: A Network-Based Algorithm for Estimating Driver Genes in Fusion Structures
Source: Molecules. 2018 Aug 16;23(8):2055. doi: 10.3390/molecules23082055 (PMC6222865; doi:10.3390/molecules23082055)
Supplement: Supplementary file 1 [file molecules-23-02055-s001.zip › molecules-326990 supplementary for final/Supplementary Table S2.xlsx]

## Sheet: set1
curated	partner_1	partner_2	entrez_id_1	entrez_id_2	normalized_importance_value
c	EWSR1	FEV	2130	54738	1
	SH2B3	ARID1B	10019	57492	0.885588
	DDX6	HOXA9	1656	3205	0.863537
	ZNF521	TOP1	25925	7150	0.859621
	MAF	COL2A1	4094	1280	0.846789
	FBLN2	SET	2199	6418	0.837667
			5689	7385	0.837512
	RAD21	SRGAP3	5885	9901	0.836872
			3837	1258	0.828667
			6663	6358	0.825075
	FBXO11	CDX2	80204	1045	0.820399
	STK11	JAZF1	6794	221895	0.818464
			5529	8742	0.814594
	CTCF	MSI2	10664	124540	0.802567
			2918	55312	0.797737
			90993	55793	0.79591
	EIF1AX	HIP1	1964	3092	0.795621
			6815	9816	0.792305
			9507	170680	0.788708
	SOX2	LARP4B	6657	23185	0.785175
			28773	55561	0.777157
			55388	7565	0.775496
			64343	3248	0.773754
			5886	91561	0.773115
	POLG	MLLT10	5428	8028	0.770819
	MDS2	MED12	259283	9968	0.769599
			283547	7494	0.764784
			359844	10381	0.764463
			10923	144108	0.764199
			29113	149233	0.764099
			3848	28759	0.763734
			51517	114185	0.762547
			406989	23199	0.761523
			8419	2845	0.759115
			961	353333	0.757772
			9704	84666	0.753248
			166070	6357	0.751674
			8848	221687	0.750855
			450	134353	0.750822
			6386	84319	0.750216
	WHSC1L1	LSM14A	54904	26065	0.749675
			57167	28571	0.747985
			29894	6822	0.746007
			64121	28523	0.744696
			1584	55790	0.744375
			1984	503612	0.743951
			23150	170	0.743317
			387266	2976	0.742511
			25938	352957	0.741356
			1496	343727	0.740415
			100147831	11314	0.738371
			440821	55781	0.737035
			282	8789	0.736888
			126208	51057	0.735755
			729852	10517	0.73359
			11232	28690	0.732182
			26953	654264	0.731713
			144817	84519	0.730001
			100124541	147791	0.728479
			195977	124540	0.728456
			378951	114599	0.727805
			84734	94145	0.727481
			192286	259292	0.727277
			79969	145908	0.726637
			728342	9710	0.724964
			4711	221883	0.724953
			284561	84182	0.724696
			23554	642273	0.720783
			56262	677797	0.720186
			286828	50943	0.719411
			85347	388199	0.717922
			152225	298	0.717656
			644145	90025	0.717288
			54083	8504	0.716463
			197342	374470	0.71532
			90701	541469	0.713203
			284111	81789	0.701294
			346547	10987	0.666077
			400720	1833	0.641935
			64111	100133984	0.592457
			643394	284232	0.300531
			390403	1050	0.278456
			8863	100128821	0.27577
			221037	401650	0.273137
			100134495	23654	0.27283
			100128788	1060	0.267286
			3811	100132906	0.265762
			100131730	10616	0.265573
			442912	26259	0.263442
			650724	79886	0.26196
			6474	100133765	0.261636
			5793	100133289	0.260491
			64067	100131103	0.258417
			100189518	10523	0.25813
			100130740	7135	0.255266
			100132299	3166	0.254431
			391485	256536	0.253852
			100129799	4798	0.253088
			553148	80823	0.252584
			728555	51333	0.252556
			100128913	170960	0.252315
			100131616	79845	0.252212
			145873	133629	0.251377
			83891	100189346	0.251164
			100130913	80709	0.250225
			390275	7990	0.248166
			646907	27308	0.247788
			317754	2473	0.247487
			391706	51307	0.246722
			374920	768216	0.246718
			647094	729759	0.246577
			54808	650623	0.246323
			729980	55676	0.246282
			389616	100134282	0.245917
			497259	128102	0.245381
			440742	79748	0.24194
			100129452	257407	0.241499
			158263	654503	0.241067
			643338	548322	0.241061
			504178	286109	0.240863
			100129058	780789	0.240742
			29035	100129032	0.240594
			10103	100130495	0.24053
			644616	648987	0.240364
			391239	474151	0.239968
			28349	100134167	0.239968
			28408	442709	0.239968
			100189343	1851	0.239957
			94029	728532	0.239957
			100130669	399833	0.184284
			647000	387319	0.16206
			100128140	138864	0.160944
			644334	120321	0.156168
			730249	100038248	0.153406
			100128743	4252	0.13198
			100132605	100128189	0
			649704	100128156	0
			100129907	642897	0
			100189468	100129789	0
			100131173	100130859	0
			100129368	647195	0
			100134309	732447	0
			100129398	100189423	0
			728099	652983	0
			100128275	729999	0
			641378	494541	0
			641765	100129786	0
			53397	100131438	0
			390531	100132449	0
			100134484	388428	0

## Sheet: set2
curated	partner_1	partner_2	entrez_id_1	entrez_id_2	normalized_importance_value
	ID3	CCND3	3399	896	1
	FOXO4	SKI	4303	6497	0.998023
	TERT	PRKAR1A	7015	5573	0.950263
	HLF	HMGA1	3131	3159	0.93605
	POU5F1	ERBB4	5460	2066	0.915751
	ABI1	LMO2	10006	4005	0.898978
	CCNC	ZNF521	892	25925	0.893731
			2321	340273	0.870805
			5798	79666	0.86272
c	HMGA2	LPP	8091	4026	0.859035
	GRM3	SFPQ	2913	6421	0.858318
			5795	81572	0.844612
			624	7171	0.838477
			6990	4772	0.834578
			477	963	0.814182
			57530	9871	0.808713
	BCL9	SIRPA	607	140885	0.805648
			51127	1579	0.796369
			189	55304	0.794332
			56165	9046	0.791342
			5450	54893	0.786508
	RMI2	AXIN1	116028	8312	0.785806
			6950	11226	0.784458
			2768	116540	0.783268
	ATRX	FCRL4	546	83417	0.782243
			23361	6001	0.781892
	HOOK3	CREB3L1	84376	90993	0.779443
			81550	10608	0.776256
			4919	55752	0.773826
	IL21R	WHSC1	50615	7468	0.773411
	ETNK1	PIM1	55500	5292	0.773292
			10914	84643	0.771177
			26228	3780	0.769893
			729164	1053	0.769597
			1435	401546	0.76932
			100132929	2165	0.764416
			90134	26070	0.762389
			705	643733	0.759999
			100129406	29789	0.759877
			79823	84080	0.758048
			729408	11056	0.757813
			449492	11194	0.757731
			134353	406971	0.755701
			2259	3310	0.755434
			283897	9423	0.754244
			1861	79987	0.752208
			389364	122402	0.751609
			8816	91373	0.75066
			59082	51013	0.748381
			339778	4677	0.747763
			140832	54621	0.74596
			157638	28832	0.744162
			8774	146177	0.743353
			653249	5676	0.741252
			3805	83892	0.739779
			3155	51195	0.739145
			1555	117195	0.7379
			145748	55079	0.737222
			283120	51233	0.735511
			407001	84818	0.735502
			728194	219453	0.734398
			112464	92235	0.733221
			378013	51476	0.733017
			51070	245911	0.732029
			282992	28991	0.731639
			283387	28477	0.730888
			6967	28313	0.728616
			728819	404216	0.72717
			54829	9834	0.726589
			116828	645740	0.726099
			401113	2420	0.725622
			51373	171220	0.724854
			387574	233	0.724452
			767593	474251	0.724452
			165140	254552	0.723782
			126541	5051	0.714607
			376497	401396	0.669933
			388335	84963	0.652159
			645513	343035	0.624801
			285965	729515	0.432965
			283372	27232	0.385068
			54051	344382	0.377007
			388559	390612	0.307338
			3551	100133706	0.291171
			6645	441904	0.281443
			8864	100134454	0.279799
			9372	100133947	0.277506
			100133402	196403	0.269322
			81704	100126341	0.266783
			3803	732096	0.263301
			149501	55722	0.263012
			643875	283212	0.262819
			100129526	3212	0.262235
			100134333	2734	0.262122
			9377	729198	0.261234
			90338	648570	0.261009
			84260	100129118	0.26046
			1524	728576	0.260037
			162239	391530	0.259459
			729272	23528	0.259079
			100131323	79778	0.257555
			100129850	124590	0.257369
			1984	100130190	0.256954
			5463	643072	0.25668
			100126495	23040	0.255404
			79640	100189027	0.253951
			29930	390131	0.252589
			51106	728262	0.252567
			100129559	60481	0.252396
			100133265	414189	0.251885
			391104	729587	0.251808
			100132257	442194	0.250887
			149844	535	0.250341
			652549	374920	0.249941
			284085	100189438	0.249926
			64782	729524	0.249011
			64417	619448	0.247687
			286749	732436	0.247266
			286177	100132367	0.24558
			408050	100129899	0.245186
			124152	400968	0.244711
			100130942	157381	0.244705
			414242	677766	0.24376
			442142	401044	0.242927
			729268	642850	0.242175
			400984	100128437	0.242155
			100131725	6466	0.242145
			100132230	26778	0.242145
			100133657	28435	0.242145
			730079	10789	0.242145
			54114	644029	0.242145
			642622	553146	0.242145
			266710	122704	0.241314
			1497	730990	0.235534
			23480	574515	0.233981
			100189187	400512	0.194637
			643637	645297	0.170463
			136307	644716	0
			100130746	574493	0
			728636	731631	0
			653042	651607	0
			553112	403230	0
			100129206	100131882	0
			339897	7963	0
			644623	100133454	0
			100133204	100128120	0
			729124	730217	0
			100133670	100132930	0
			100131049	100129567	0
			647546	647215	0

## Sheet: set3
curated	partner_1	partner_2	entrez_id_1	entrez_id_2	normalized_importance_value
	ELK4	PAX3	2005	5077	1
c	EWSR1	ETV4	2130	2118	0.93541
	COL2A1	PRKCB	1280	5579	0.867748
	SGK1	S100A7	6446	6278	0.85625
	UBR5	LMNA	51366	4000	0.85579
	ZEB1	ELF3	6935	1999	0.833093
	MAX	CD79B	4149	974	0.826539
	ERCC5	EPHA3	2073	2042	0.779954
			55114	238	0.777788
			1235	90249	0.770708
			131034	51172	0.754887
	STRN	EBF1	6801	1879	0.743319
			288	9501	0.743018
			84700	6277	0.741837
	NDRG1	HLF	10397	3131	0.706994
			4854	28615	0.706904
	SMAD3	FH	4088	2271	0.704706
			3091	353139	0.70455
			8558	375133	0.70445
			23415	81697	0.699625
			5653	4159	0.689368
			1838	23769	0.687155
			56663	1232	0.683715
			23659	256369	0.682477
			5753	10975	0.679003
			8350	121026	0.676295
			5956	126299	0.676191
			100132565	55696	0.672359
			1388	83953	0.671823
			196264	8356	0.670145
			9496	83658	0.669048
	PRF1	RBM15	5551	64783	0.669042
			245806	54502	0.66847
			752	163589	0.66722
			4843	474383	0.66699
			285525	1180	0.665665
	AMER1	RAD21	139285	5885	0.664877
			1520	79727	0.661276
			5257	54021	0.660924
			10824	5685	0.657375
			406961	139818	0.657057
			440224	146862	0.655082
			283075	55915	0.654659
			165904	94008	0.652635
			340037	117166	0.651569
			81545	406967	0.651164
			223117	3365	0.650702
			155465	113157	0.650011
			118987	407007	0.649621
			23657	387544	0.649476
			7459	26851	0.648732
			474185	9080	0.648653
			51272	84101	0.648565
			4953	51125	0.64609
			7208	2109	0.645306
			2203	366	0.644367
			149047	341	0.642352
	TBX3	POLG	6926	5428	0.640683
			729051	387049	0.640537
			26773	3896	0.640504
			114194	10242	0.63974
			692201	152274	0.638949
			353008	139538	0.638077
			280661	448963	0.637711
			10697	100033432	0.637516
			28990	25828	0.636666
			2754	145407	0.634046
			1732	256309	0.633428
			167691	83442	0.62357
			53	440804	0.620151
			147658	3784	0.619553
			285084	22875	0.555143
			84337	100133774	0.548909
			347454	7415	0.538675
			401131	474247	0.370514
			644936	390729	0.338052
			1385	728047	0.252487
			4092	100131861	0.249215
			7266	414748	0.246002
	NUTM2B	EPS15	729262	2060	0.242994
			2959	100129266	0.24222
			730631	10138	0.240634
			166	728104	0.238354
			643923	51523	0.2382
			731477	10154	0.234075
			100130755	9391	0.233555
			8255	9541	0.232394
			645466	10642	0.23143
			100128414	81624	0.230482
			5004	100130625	0.227191
			53401	27019	0.227025
			7001	649034	0.226384
			727831	1559	0.22633
			7555	100189227	0.226259
			326296	10164	0.224435
			100132911	81930	0.224074
			492	645161	0.222729
			54941	100127971	0.222505
			100126497	3612	0.222374
			390572	2859	0.222099
			136157	100131694	0.222008
			3788	100132149	0.221164
			125963	100189513	0.220606
			390181	399832	0.220606
			653017	23295	0.220484
			81473	378925	0.21957
			284260	140760	0.219359
			6976	100130005	0.219318
			729438	28821	0.218486
			693153	221946	0.218455
			8209	414774	0.218306
			374467	100132049	0.217794
			373861	378809	0.217736
			643904	100129962	0.217626
			642306	11163	0.217389
			100129152	645836	0.216662
			100131241	55094	0.215605
			339457	100128608	0.214911
			100128901	100132532	0.214437
			100134404	90161	0.213981
			390988	100133518	0.213873
			55304	442113	0.213717
			730275	401233	0.213598
			649446	729859	0.213535
			51449	100130794	0.213429
			400535	5722	0.213087
			28709	100128059	0.213087
			406892	100129102	0.213087
			100132753	64788	0.212992
			100189470	387357	0.212891
			81185	337966	0.212884
			10650	100129887	0.212808
			100131033	723972	0.143221
			100128428	100134426	0.142786
			389730	100131574	0.138387
			7729	100133355	0.00863121
			100133670	100133703	0
			100130884	651714	0
			100129032	100131681	0
			544566	122453	0
			100132561	100133503	0
			732052	730644	0
			644435	4419	0
			100130522	728450	0
			727844	100126341	0
			100134757	391179	0
			100128244	100129983	0
			645561	100133247	0
			648218	100129357	0
			128500	100133474	0
